# Supplementary material for: Peroxisomal ATP Uptake Is Provided by Two Adenine Nucleotide Transporters and the ABCD Transporters
Source: Front Cell Dev Biol. 2022 Jan 19;9:788921. doi: 10.3389/fcell.2021.788921 (PMC8807639; doi:10.3389/fcell.2021.788921)
Supplement: Supplementary file 3 [file Table1.XLSX]

## Sheet: Blad1
Peroxisomal ATP uptake is provided by two adenine nucleotide transporters and the ABCD transporters
Carlo W.T. van Roermund, Lodewijk IJlst, Nicole Linka, Ronald J.A. Wanders and Hans R. Waterham
Table S1 Statistics for figure 1, 2, 3, 6, 7.
Significance using unpaired T test with two tailed p-value * p<0.05, ** p<0.01,*** p<0.001,**** p<0.0001
Figure 1
Figure 1B	Strain	wild type	fox1D	faa2D	pxa1Dpxa2D	ant1D	ant1Dpxa1Dpxa2D
	wild type	x	****	****	*	****	****
	fox1D	****	x	ns	****	****	****
	faa2D	****	ns	x	****	****	****
	pxa1Dpxa2D	*	****	****	x	****	****
	ant1D	****	****	****	****	x	****
	ant1Dpxa1Dpxa2D	****	****	****	****	****	x
Figure 2
Figure 2A	Strain	wild type	ant1D	pxa1Dpxa2D	ant1Dpxa1Dpxa2D
	wild type	x	0.3739	**	**
	ant1D	0.3739	x	***	***
	pxa1Dpxa2D	**	***	x	0.1887
	ant1Dpxa1Dpxa2D	**	***	0.1887	x
Figure 2B	Strain	wild type	ant1D	pxa1Dpxa2D	ant1Dpxa1Dpxa2D
	wild type	x	****	0.1302	****
	ant1D	****	x	****	***
	pxa1Dpxa2D	0.1302	****	x	***
	ant1Dpxa1Dpxa2D	****	***	***	x
Figure 2C	Strain	wild type	ant1D	pxa1Dpxa2D	ant1Dpxa1Dpxa2D
	wild type	x	****	0.2746	****
	ant1D	****	x	****	****
	pxa1Dpxa2D	0.2746	****	x	****
	ant1Dpxa1Dpxa2D	****	****	****	x
Figure 3
Figure 3A	Strain	wild type	pxa1Dpxa2D	ant1D	ant1Dpxa1Dpxa2D
	wild type	x	0.2872	****	****
	pxa1Dpxa2D	0.2872	x	****	****
	ant1D	****	****	x	****
	ant1Dpxa1Dpxa2D	****	****	****	x
Figure 3B	Strain	wild type	pxa1Dpxa2D	ant1D	ant1Dpxa1Dpxa2D
	wild type	x	0.8694	0.3723	0.4788
	pxa1Dpxa2D	0.8694	x	0.4959	0.7138
	ant1D	0.3723	0.4959	x	0.6906
	ant1Dpxa1Dpxa2D	0.4788	0.7138	0.6906	x
Figure 6
Figure 6A	Strain	wild type	MTSAAC2	ant1D	MTSAAC2 ant1D	ant1Dpxa1Dpxa2D	MTSAAC2 ant1Dpxa1Dpxa2D	faa2D
	wild type	x	**	****	****	****	****	****
	MTSAAC2	**	x	****	****	****	****	****
	ant1D	****	****	x	0.1074	****	****	****
	MTSAAC2 ant1D	****	****	0.1074	x	****	****	****
	ant1Dpxa1Dpxa2D	****	****	****	****	x	*	**
	MTSAAC2 ant1Dpxa1Dpxa2D	****	****	****	****	*	x	*
	faa2D	****	****	***	***	**	*	x
Figure 6B	Strain	wild type	ant1D	MTSAAC2	MTSAAC2 ant1D
	wild type	x	****	0.0887	****
	ant1D	****	x	****	*
	MTSAAC2	0.0887	****	x	****
	MTSAAC2 ant1D	****	*	****	x
Figure 6C	Strain	wild type	ant1D	MTSAAC2	MTSAAC2 ant1D
	wild type	x	0.3723	0.6237	0.9379
	ant1D	0.3723	x	0.8375	0.4864
	MTSAAC2	0.6237	0.8375	x	0.2929
	MTSAAC2 ant1D	0.9379	0.4864	0.2929	x
Figure 7
Figure 7A	Strain	wild type	faa2D	fox1D	ant1D	ant1Dpxa1Dpxa2D	ant1Dpxa1Dpxa2D + pABCD1	ant1Dpxa1Dpxa2D + pABCD2	ant1Dpxa1Dpxa2D + pABCD3
	wild type	x	****	****	****	****	****	****	****
	faa2D	****	x	ns	****	****	****	****	****
	fox1D	****	ns	x	****	****	****	****	****
	ant1D	****	****	****	x	****	***	**	**
	ant1Dpxa1Dpxa2D	****	****	****	****	x	****	0.065	0.1104
	ant1Dpxa1Dpxa2D + pABCD1	****	****	****	***	****	x	****	****
	ant1Dpxa1Dpxa2D + pABCD2	****	****	****	**	0.065	****	x	0.6962
	ant1Dpxa1Dpxa2D + pABCD3	****	****	****	**	0.1104	****	0.6962	x
Figure 7B	Strain	wild type	faa2D	fox1D	ant1D	ant1Dpxa1Dpxa2D	ant1Dpxa1Dpxa2D + pABCD1	ant1Dpxa1Dpxa2D + pABCD2	ant1Dpxa1Dpxa2D + pABCD3
	wild type	x	***	***	**	**	**	**	**
	faa2D	***	x	0.7696	**	**	***	***	***
	fox1D	***	0.7696	x	**	**	***	***	***
	ant1D	**	**	**	x	*	*	*	*
	ant1Dpxa1Dpxa2D	**	**	**	*	x	*	*	*
	ant1Dpxa1Dpxa2D + pABCD1	**	***	***	*	*	x	*	*
	ant1Dpxa1Dpxa2D + pABCD2	**	***	***	*	*	*	x	0.8266
	ant1Dpxa1Dpxa2D + pABCD3	**	***	***	*	*	*	0.8266	x
Figure 7C	Strain	wild type	faa2D	fox1D	ant1D	ant1Dpxa1Dpxa2D	ant1Dpxa1Dpxa2D + pABCD1	ant1Dpxa1Dpxa2D + pABCD2	ant1Dpxa1Dpxa2D + pABCD3
	wild type	x	***	***	**	***	***	***	***
	faa2D	***	x	0.7696	***	***	***	***	***
	fox1D	***	0.7696	x	***	***	***	***	***
	ant1D	**	***	***	x	**	*	**	**
	ant1Dpxa1Dpxa2D	***	***	***	**	x	*	0.7355	0.8166
	ant1Dpxa1Dpxa2D + pABCD1	***	***	***	*	*	x	*	*
	ant1Dpxa1Dpxa2D + pABCD2	***	***	***	**	0.7355	*	x	0.8266
	ant1Dpxa1Dpxa2D + pABCD3	***	***	***	**	0.8166	*	0.8266	x
Figure 7D	Strain	wild type	ant1Dpxa1Dpxa2D	ant1Dpxa1Dpxa2D + pABCD1	ant1Dpxa1Dpxa2D + pABCD1 + C22:0
	wild type	x	****	****	***
	ant1Dpxa1Dpxa2D	****	x	****	0.2054
	ant1Dpxa1Dpxa2D + pABCD1	****	****	x	*
	ant1Dpxa1Dpxa2D + pABCD1 + C22:0	***	0.2054	*	x
